# Supplementary material for: Determination of a Central Avascular Triangle within the Obturator Foramen: A Radioanatomic Study
Source: PLoS One. 2015 Dec 1;10(12):e0143642. doi: 10.1371/journal.pone.0143642 (PMC4666647; doi:10.1371/journal.pone.0143642)
Supplement: S1 Table — (XLS) [file pone.0143642.s001.xls]

## Sheet: Feuil1
	MISP-AOA	MISP-AOA	MISP-BOA	MISP-BOA	MOE-POA	MOE-POA	MISP-POA	MISP-POA
patient	RIGHT	LEFT	RIGHT	LEFT	RIGHT	LEFT	RIGHT	LEFT
Patient 1	4.2		31.9	23.8	3.4	0	28.8	27.8
Patient 2	2.5	1.7	33.9	29.8	4.8	0		20.9
Patient 3		3.3	30.8	30.3	2.6	3.7	25.1	22.6
Patient 4	2.6	0	30.4	31.4	5.1	3.4	22.7	94.8
Patient 5			28.3	26.5	4.1	4.6	26	24.7
patient6		2.2	28.2	24.2	5.7	3.2	23.2	19.9
patient7			31.2	32.3	4.1	4.3
patient8		1.5	30.7	29.1	3.1		19.2
patient 9	11.4		25.3	29.1	3.2	3.7	16	25
patient 10	33.3	20	38.2	37.7		0		20.3
patient 11	0	39.4	35.1	35.2	0			22.3
patiente 12	33.6	13.2	31.5	32	4.4	0	22.6	26.2
patiente 13		22.6	27.3	29.2	3.6	5.6	26.2	26.7
Patiente 14	31.1	16.6	34.7	32.6	3.7	6.3	22.6	24.6
Patiente 15	5.5	24.7	29.2	28.7	4.6	3.2	30.1	24.6
patiente 16		24		30		9.7	26.9
patiente 17	21.5	5.6	29.3	27.7	7.2	§,2	18.8	19.2
patiente 18	5.4	26.6	24.9	24.2	5.1	7.2	24	26.2
patiente 19	9.9	13	25.1	30.2	3.4	4.5	20.9	21.5
patiente 20	0	10.2	27.1	27.4	4.9	5.6	15.4	20
patiente 21	29.2	19.1	31.5	31.8	8	5.2	21.3	26.6
patiente 22	0	25.4	30.8	30.9	3.6	21	15.7	4.1
patiente 23	29.6	24.9	28.8	28.9	5.6	4.1	20.8	22.6
patiente 24	9.2	24.3	26.8	29.6	6.3	5.6	21	23.2
patiente 25	13.6		34.7		5.6	4.9	24.3	23.5
patiente 26	29.8	26.8	30.5	30.5	2.9	5.6	20.3	19.1
Patiente 27	2.3	12.9	29.8	33.7	5.7	12.3	14.2	19.3
Patiente 28	32.3	5	30.9	33	0	8.3	27	12.4
Patiente 29	10.9	15.1	35.1	31.6	0	0	29.7	30
Patiente 30	0	10.5	25.6	29.8		14.9		28.2
Patiente 31	9	10	30.2	30.8	15.5	20.4	30.4	29.6
Patiente 32	22.6	16.2	32.7	32.1	0	3.7	24.8	19.2
patiente 33				59.7		0		27.8
Patiente 34	20.4	13.1	27.5	26.1	6.4	4.3	16.9	17.8
Patiente 35	22.6	20.4	33.1	28.5	8.1	9.4	25.1	23.7
Patiente 36	16.4	13.1	28.4	32.8	15.4	3.1	22.4	22.7
Patiente 37	13.3	26.5	30.3	29.8	3.1	5.9	23.3	25.1
Patiente 38	10.4	24.4	30.4	26.9	11.7	12.5	27	29.3
Patiente 39	22.5	18.1	30.9	28.8	6.2	6.8	18.4	24
Patiente 40	28.5	23.2	23.4	28.9	6	6.2	25.2	25.7
Patiente 41	2	23.1	27.5	28.5	4.3	2.6	25.9	24.4
Patiente 42	9.2	2.3	28.6	25.3	4	5	26.7	23.5
Patiente 43	2	15.9	23.6	23.8	6.2	10.7	18.5	23.3
Patiente 44	16	22.9	27.9	28.5	4.6	4.6	17	24.1
Patiente 45	10.6	5.5	21.6	27.3	4.2	0	24.4	31.5
Patiente 46	22.3	9	30.4	29.4	3.1	10.6	16.3	22.7
Patiente 47	19.2	32.5	40.3	38.5	5.3	5.1	24.6	25.2
Patiente 48	0	3.4	29.8	31.2	6.4	2.6	23.1	26.2
Patiente 49	16.5	13.3	30.9	28	12.6	5.6	30.5	26.9
Patiente 50	13.5	7.9	28.7	29.3	6.9	3.8	18.7	21.6
Patiente 51	6	5.3	32.7	28.9	5	3.3	18	16.4
Patiente 52	27	9.4	29	27.3	6.1	5.6	17.3	16.3
Moyenne	15.05	15.3065	29.91	30.2275	5.24583	5.68776	22.55	24.5571
Mini	0	0	21.6	23.8	0	0	14.2	4.1
Max	33.6	39.4	40.3	59.7	15.5	21	30.5	94.8
écart type	10.8009	9.98095	3.58149	5.19789	3.25243	4.60727	4.40377	11.272
5th percentile	0	1.8	24.2	24.2	0	0	15.8	16.3
95th percentile	32.1	26.8	35.1	36.4	12.3	13.9	30	29.8
MISP-AOA	distance between the middle of the ischiopubic branch (MISP) and the anterior obturator artery (AOA);
MISP-BOA	distance between the middle of the ischiopubic branch (MISP) and the bifurcation of the obturator artery (BOA);
MOE-POA	distance between the middle of the outer edge of the obturator foramen (MOE) and the posterior obturator artery (POA);
MISP-POA	distance between the middle of the ischiopubic branch (MISP) and the posterior obturator artery (POA).
